# Supplementary material for: Utilizing a divalent metal ion transporter to control biogenic nanoparticle synthesis
Source: J Ind Microbiol Biotechnol. 2023 Aug 16;50(1):kuad020. doi: 10.1093/jimb/kuad020 (PMC10481092; doi:10.1093/jimb/kuad020)
Supplement: kuad020_Supplemental_Files [file kuad020_supplemental_files.zip]

Archive with 2 entries (2 files):
- Gangan_JIMB_2023_SI.docx
- Gangan_supplementary_code.docx
